# Supplementary material for: Genetic Characterization of Antibiotic-Resistant Staphylococcus spp. and Mammaliicoccus sciuri from Healthy Humans and Poultry in Nigeria
Source: Antibiotics (Basel). 2024 Aug 5;13(8):733. doi: 10.3390/antibiotics13080733 (PMC11350800; doi:10.3390/antibiotics13080733)
Supplement: Supplementary file 1 [file antibiotics-13-00733-s001.zip]

Archive with 1 entries (1 files):
- Table S1. ANTIMICROBIAL RES GENES IN STAPH SPP,.xlsx
