# Supplementary material for: Genetic Characterization of Antibiotic-Resistant Staphylococcus spp. and Mammaliicoccus sciuri from Healthy Humans and Poultry in Nigeria
Source: Antibiotics (Basel). 2024 Aug 5;13(8):733. doi: 10.3390/antibiotics13080733 (PMC11350800; doi:10.3390/antibiotics13080733)
Supplement: Supplementary file 1 [file antibiotics-13-00733-s001.zip › Table S1. ANTIMICROBIAL RES GENES IN STAPH SPP,.xlsx]

## Sheet: RESISTANCE IN NON S. AUREUS
Top Species Match	External reference	Sample ID	ST	PLASMID REPLICON TYPE	Amikacin	Gentamicin	Kanamycin	Streptomycin	Tobramycin	Beta-lactam	Methicillin	Fosfomycin	Fusidic Acid	Lincosamide	Erythromycin	Telithromycin	Tylosin	Chloramphenicol	Florfenicol	Streptogramin	Streptothricin	Tetracycline	Trimethoprim
Staphylococcus arlettae	H98-1	510839	NA	rep 7						blaARL-2								catA				tet(K)	dfrG
Staphylococcus arlettae	H87-2	510835	NA	rep 7						blaARL-2								catA				tet(K)	dfrG
Staphylococcus arlettae	H101	510837	NA	rep 7						blaARL-2								catA				tet(K)	dfrG
Staphylococcus arlettae	H99-2	510836	NA	rep 7						blaARL-2								catA				tet(K)	dfrG
Staphylococcus arlettae	H111	510838	NA	rep 7						blaARL-2								catA				tet(K)	dfrG
Staphylococcus arlettae	H93	510834	NA	NA						blaARL-2								catA					dfrG
Staphylococcus arlettae	H97	510840	NA	rep 7						blaARL-2								catA				tet(K)	dfrG
Staphylococcus urealyticus	H96	510679	NA	rep 7, rep 10, rep 13									fusF	lnu(A)'	erm(C)	erm(C)	erm(C)					tet(K)	dfrC
Staphylococcus urealyticus	A146	510841	NA	rep 10, rep 19, rep US10									fusF		erm(C)	erm(C)	erm(C)
Staphylococcus epidermidis	A116	510684	1179NEW	rep 22, rep 39	aac(6')-Ie/aph(2'')-Ia	aac(6')-Ie/aph(2'')-Ia	aac(6')-Ie/aph(2'')-Ia / aadD1		aac(6')-Ie/aph(2'')-Ia / aadD1	blaZ		fosB											dfrC / dfrG
Staphylococcus epidermidis	J19-2	510666	1179NEW	rep 22, rep 39	aac(6')-Ie/aph(2'')-Ia	aac(6')-Ie/aph(2'')-Ia	aac(6')-Ie/aph(2'')-Ia / aadD1		aac(6')-Ie/aph(2'')-Ia / aadD1	blaI / blaZ		fosB											dfrC / dfrG
Staphylococcus haemolyticus	J8	510689	49	rep 7, rep 10, rep 13	aac(6')-Ie/aph(2'')-Ia / aph(3')-IIIa	aac(6')-Ie/aph(2'')-Ia	aac(6')-Ie/aph(2'')-Ia / aph(3')-IIIa		aac(6')-Ie/aph(2'')-Ia	blaI / blaR1 / blaZ	mecA				mph(C) / msr(A)	mph(C) / msr(A)	mph(C) / msr(A)				sat4	tet(K)	dfrG
Staphylococcus haemolyticus	J9	510681	56	rep 21						blaZ	mecA			lnu(A)									dfrG
Staphylococcus haemolyticus	T77	510669	30	rep 22						blaI / blaR1 / blaZ	mecA												dfrG
Staphylococcus haemolyticus	J31	510688	30	rep 7,rep 20, rep 22, rep US22	aac(6')-Ie/aph(2'')-Ia	aac(6')-Ie/aph(2'')-Ia	aac(6')-Ie/aph(2'')-Ia / aadD1		aac(6')-Ie/aph(2'')-Ia / aadD1	blaI / blaR1 / blaZ	mecA			lnu(A)				catA				tet(K)	dfrG
Staphylococcus haemolyticus	J12	510692	56	rep 21	aac(6')-Ie/aph(2'')-Ia / aph(3')-IIIa	aac(6')-Ie/aph(2'')-Ia	aac(6')-Ie/aph(2'')-Ia / aph(3')-IIIa		aac(6')-Ie/aph(2'')-Ia	blaI / blaR1 / blaZ	mecA			lnu(A)									dfrG
Staphylococcus haemolyticus	J24	510682	56	NA	aac(6')-Ie/aph(2'')-Ia / aph(3')-IIIa	aac(6')-Ie/aph(2'')-Ia	aac(6')-Ie/aph(2'')-Ia / aph(3')-IIIa		aac(6')-Ie/aph(2'')-Ia	blaI / blaR1 / blaZ	mecA												dfrG
Staphylococcus haemolyticus	J5	510687	54	rep 7, rep 21, rep 24						blaI / blaR1 / blaZ	mecA			lnu(A)	msr(A)	msr(A)	msr(A)					tet(K)	dfrG
Staphylococcus haemolyticus	J6	510677	30	NA	aac(6')-Ie/aph(2'')-Ia	aac(6')-Ie/aph(2'')-Ia	aac(6')-Ie/aph(2'')-Ia		aac(6')-Ie/aph(2'')-Ia	blaI / blaR1 / blaZ	mecA												dfrG
Staphylococcus haemolyticus	A128	510673	56	rep 21	aac(6')-Ie/aph(2'')-Ia / aph(3')-IIIa	aac(6')-Ie/aph(2'')-Ia	aac(6')-Ie/aph(2'')-Ia / aph(3')-IIIa		aac(6')-Ie/aph(2'')-Ia	blaI / blaR1 / blaZ	mecA			lnu(A)									dfrG
Staphylococcus haemolyticus	A119	510674	56	NA	aph(3')-IIIa		aph(3')-IIIa			blaI / blaZ	mecA												dfrG
Staphylococcus saprophyticus	T66	510667	NA	rep 7, rep 19, rep 20, rep 21, rep 22	aac(6')-Ie/aph(2'')-Ia / aph(3')-IIIa	aac(6')-Ie/aph(2'')-Ia	aac(6')-Ie/aph(2'')-Ia / aph(3')-IIIa	ant(6)-Ia	aac(6')-Ie/aph(2'')-Ia			fosB	fusD		erm(B) / mph(C) / msr(A)	erm(B) / mph(C) / msr(A)	erm(B) / mph(C) / msr(A)	catA			sat4
Mammalicoccus sciuri	A125	510672	223 NEW	NA							mecA1			sal(A)						sal(A)
Mammalicoccus sciuri	T51	510690	195	NA							mecA1			sal(A)						sal(A)
Mammalicoccus sciuri	T76	510668	224NEW	NA							mecA1			sal(A)						sal(A)
Mammalicoccus sciuri	T37	510665	224 NEW	NA							mecA1			sal(A)						sal(A)
Mammalicoccus sciuri	J27	510670	224 NEW	NA							mecA1			sal(A)						sal(A)
Mammalicoccus sciuri	T50	510680	222 NEW	rep US12							mecA/ mecA1/mecI/mecR1			sal(A)				fexA	fexA	sal(A)		tet(M)
Mammalicoccus sciuri	T40	510678	224 NEW	NA							mecA1			sal(A)						sal(A)
Mammalicoccus sciuri	T66-2	510691	222 NEW	rep US12	aac(6')-Ie/aph(2'')-Ia	aac(6')-Ie/aph(2'')-Ia	aac(6')-Ie/aph(2'')-Ia		aac(6')-Ie/aph(2'')-Ia		mecA / mecA1 / mecI / mecR1			sal(A)				fexA	fexA	sal(A)		tet(M)
Staphylococcus xylosus	H99-1	510683	NA	NA

## Sheet: RESISTANCE IN S.AUREUS
						RESISTANCE GENES						VIRULENCE GENES
Sample ID	External reference	Species	SpaType	ST	PLASMID REPLICON TYPE	Beta-lactam	Fosfomycin	Tetracycline	Trimethoprim	adsA	aur	cap8A	cap8B	cap8C	cap8D	cap8E	cap8F	cap8G	cap8H	cap8I	cap8J	cap8K	cap8L	cap8M	cap8N	cap8O	cap8P	chp	clfA	clfB	cna	coa	ebp	esaA	esaB	esaD	esaE	esaG1	esaG2	esaG3	esaG4	esaG5	esaG6	esaG7	esaG8	esaG9	essA	essB	essC
510685	A118	S. aureus	unknown	669	rep 7, rep 24	blaI		tet(38)		adsA	aur	cap8A	cap8B	cap8C	cap8D	cap8E	cap8F	cap8G	?	?	?	?	cap8L	cap8M	cap8N	cap8O	cap8P	chp	?	?	?	?	ebp	esaA	esaB	esaD	esaE	?	?	?	?	?	esaG6	?	esaG8, esaG8	esaG9	essA	essB	essC
510686	J22	S. aureus	t084	15	rep 5, rep 16	blaI / blaR1 / blaZ	fosB	tet(38)	dfrG	adsA	aur	cap8A	cap8B	cap8C	cap8D	cap8E	cap8F	cap8G	cap8H	cap8I	cap8J	cap8K	cap8L	cap8M	cap8N	cap8O	cap8P	chp	?	?	?	?	ebp	esaA	esaB	?	?	esaG1	esaG2	?	esaG4	esaG5	esaG6, esaG6	esaG7	esaG8	esaG9	essA	essB	?
510675	A117	S. aureus	t127	1	rep 5, rep 7, rep 16	blaI / blaR1 / blaZ		tet(38)	dfrG	adsA	aur	cap8A	cap8B	cap8C	cap8D	cap8E	cap8F	cap8G	cap8H	cap8I	cap8J	cap8K	cap8L	cap8M	cap8N	cap8O	cap8P	?	?	clfB	?	coa	ebp	esaA	esaB	esaD	esaE	esaG1, esaG1	esaG2, esaG2	esaG3	esaG4	esaG5	esaG6, esaG6, esaG6	esaG7, esaG7	esaG8, esaG8	esaG9, esaG9, esaG9	essA	essB	essC
[truncated: 55 more columns]

## Sheet: MIC OF CEFOXITIN RESIS ISOLATES
							MIC (mg/L)
ID	Isolate	Source	P	FOX	MXF	CIP	VA	TEC	W	CN	RD	E	DA	MH	FD	LZ	AK
J24	S. haemolyticus	Nasal swab	>32	16	1	>32	1	1.5	>32	8	NA	NA	NA	NA	NA	NA	NA
A118	S. aureus	Clinical wound	0.19	2	0.032	0.125	1	1	0.125	0.19	0.004	0.125	NA	NA	NA	NA	NA
J5	S. haemolyticus	Nasal swab	>32	32	4	>32	1	2	>32	NA	>32	>256	0.064	NA	NA	NA	NA
T66-2	M. sciuri	Chicken faeces	>32	>256	>32	>32	1	1	>32	12	>32	0.125	0.38	2	6	0.25	1.5
J31	S. haemolyticus	Nasal swab	>32	12	4	>32	1	1.5	>32	6	NA	NA	NA	NA	NA	NA	NA
J27	S. aureus	Nasal swab	1.5	8	1	>32	1	1	>32	32	NA	NA	NA	NA	NA	NA	NA
A128	M. sciuri	Clinical wound	1	6	6	>32	1	1	>32	6	>32	>256	1	3	8	NA	NA
A119	S. aureus	Clinical wound	6	16	1.5	>32	1	1	>32	32	NA	6	NA	NA	NA	NA	NA
T50	M. sciuri	Chicken faeces	>32	>256	>32	>32	1	1	>32	12	>32	NA	0.38	3	8	NA	NA
J6	S. haemolyticus	Nasal swab	6	12	0.75	8	1	2	>32	6	NA	NA	NA	NA	NA	NA	NA
J9	S. haemolyticus	Nasal swab	4	12	1	>32	1	2	>32	8	NA	NA	0.19	NA	NA	NA	NA
J12	S. haemolyticus	Nasal swab	>32	12	1	12	1	2	>32	8	NA	NA	NA	NA	NA	NA	NA
	FD- Fusidic acid, RD- Rifampicin, W- Trimethoprim, CN- Gentamicin, MXF- Moxifloxacin, MH- Micocycline, E- Erythromycin, DA- Clindamycin, P- Benzyl penicillin, FOX- Cefoxitin, CIP- Ciprofloxacin
	VA- Vancomycin , TEC- Teicoplanin , LZD- Linezolid , AK- Amikacin NA- Not tested
